# Supplementary material for: Identifying the top predictors of student well-being across cultures using machine learning and conventional statistics
Source: Sci Rep. 2024 Apr 10;14:8376. doi: 10.1038/s41598-024-55461-3 (PMC11006657; doi:10.1038/s41598-024-55461-3)
Supplement: Supplementary file 1 — Supplementary Table S3. [file 41598_2024_55461_MOESM1_ESM.xlsx]

## Sheet: Sheet1
	Table S3 Bivariate Correlation among the Variables
		Variables	Description	1	2	3	4	5	6	7	8	9	10	11	12	13	14	15	16	17	18	19	20	21	22	23	24	25	26	27	28	29	30	31	32	33	34	35	36	37	38	39	40
	1	Life Satisfaction	Overall life satisfaction	1
	2	Positive affect	Frequency of positive emotions	.490**	1
	3	Negative affect	Frequency of negative emotions	-.326**	-.185**	1
	4	Gender	Gender	.074**	.007**	-.208**	1
	5	GRADE	Grade compared to modal grade in country	-.008**	.005**	.005**	-.066**	1
	6	AGE	Age	-.008**	-.009**	-.001	.000	.239**	1
	7	BSMJ	Student’s expected occupational status	.024**	.052**	.040**	-.200**	.076**	.014**	1
	8	UNDREM	Meta-cognition: understanding and remembering	-.020**	-.010**	.041**	-.134**	.112**	.019**	.165**	1
	9	METASUM	Meta-cognition: summarising	-.025**	-.015**	.046**	-.159**	.135**	.016**	.186**	.495**	1
	10	METASPAM	Meta-cognition: assess credibility	-.051**	-.064**	.060**	-.073**	.114**	.006**	.141**	.346**	.417**	1
	11	JOYREAD	Joy/Like reading	.015**	.039**	.093**	-.262**	.009**	.014**	.229**	.161**	.150**	.126**	1
	12	SCREADCOMP	Self-concept of reading: Perception of competence	.097**	.149**	-.036**	-.091**	.095**	.012**	.198**	.097**	.123**	.128**	.407**	1
	13	SCREADDIFF	Self-concept of reading: Perception of difficulty	-.070**	-.055**	.125**	.036**	-.074**	-.004**	-.118**	-.150**	-.173**	-.158**	-.178**	-.310**	1
	14	COMPETE	Competitiveness	.088**	.182**	-.044**	.073**	.052**	.007**	.088**	.008**	.006**	0	.042**	.209**	-.047**	1
	15	WORKMAST	Work mastery	.179**	.259**	-.034**	-.098**	.052**	.013**	.161**	.097**	.089**	.029**	.216**	.288**	-.109**	.404**	1
	16	GFOFAIL	General fear of failure	-.208**	-.142**	.328**	-.128**	.024**	-.003*	.043**	.009**	.012**	.029**	.064**	-.010**	.147**	.111**	.070**	1
	17	EUDMO	Eudaemonia: sense of meaning	.399**	.407**	-.194**	.033**	-.017**	.004**	.039**	-.052**	-.073**	-.113**	.067**	.183**	-.035**	.241**	.373**	-.111**	1
	18	RESILIENCE	Resilience	.284**	.401**	-.170**	.001	.052**	.016**	.115**	.016**	.016**	-.018**	.108**	.338**	-.155**	.334**	.449**	-.096**	.452**	1
	19	MASTGOAL	Mastery goal orientation	.229**	.295**	-.055**	-.092**	.021**	.012**	.201**	.027**	.013**	-.033**	.231**	.287**	-.061**	.251**	.428**	.049**	.350**	.405**	1
	20	EMOSUPS	Parents' emotional support perceived by student	.259**	.300**	-.091**	-.093**	.084**	.001	.152**	.114**	.122**	.074**	.118**	.243**	-.134**	.193**	.344**	-.024**	.292**	.354**	.319**	1
	21	DURECEC	Duration in early childhood education and care	.005**	-.037**	.001	-.008**	-.024**	.007**	-.032**	.058**	.059**	.068**	-.023**	-.030**	-.062**	-.051**	-.049**	-.004**	-.061**	-.045**	-.075**	-.017**	1
	22	REPEAT	Grade Repetition	-.062**	-.029**	.058**	.029**	-.092**	.005**	-.093**	-.045**	-.078**	-.038**	-.032**	-.102**	.105**	-.033**	-.059**	.040**	-.060**	-.104**	-.055**	-.078**	-.020**	1
	23	ESCS	Index of economic, social and cultural status	.031**	.018**	-.020**	.008**	.229**	-.013**	.186**	.162**	.192**	.207**	.027**	.178**	-.173**	.060**	.042**	.017**	-.033**	.091**	.033**	.149**	.193**	-.082**	1
	24	PERCOMP	Perception of competitiveness at school	.053**	.127**	.019**	.046**	.006**	.004**	.068**	-.028**	-.040**	-.037**	.077**	.159**	.003	.256**	.210**	.105**	.169**	.236**	.238**	.204**	-.057**	-.035**	.048**	1
	25	PERCOOP	Perception of cooperation at school	.210**	.261**	-.079**	-.014**	.039**	.002	.082**	.052**	.028**	.007**	.123**	.195**	-.056**	.168**	.262**	-.007**	.241**	.280**	.304**	.302**	0	-.012**	.078**	.255**	1
	26	ATTLNACT	Attitude towards school: learning activities	.127**	.149**	-.019**	-.097**	.025**	-.003*	.144**	.071**	.069**	.031**	.107**	.132**	-.086**	.115**	.238**	.023**	.153**	.174**	.308**	.240**	-.046**	-.027**	.035**	.093**	.155**	1
	27	BELONG	Subjective well-being: Sense of belonging to school	.273**	.340**	-.218**	-.014**	.054**	.009**	.076**	.096**	.101**	.050**	-.003	.174**	-.205**	.152**	.238**	-.170**	.248**	.325**	.190**	.303**	.022**	-.043**	.121**	.069**	.268**	.199**	1
	28	BEINGBULLIED	Student's experience of being bullied	-.182**	-.169**	.173**	.143**	-.065**	-.023**	-.087**	-.112**	-.116**	-.070**	-.037**	-.077**	.171**	-.011**	-.114**	.146**	-.081**	-.118**	-.067**	-.201**	-.050**	.044**	-.085**	.075**	-.132**	-.115**	-.329**	1
	29	DISCLIMA	Disciplinary climate in test language lessons	.149**	.132**	-.094**	-.052**	.059**	.012**	.089**	.085**	.065**	.047**	.158**	.125**	-.076**	.044**	.128**	-.045**	.107**	.099**	.155**	.141**	.027**	-.032**	.051**	.039**	.238**	.077**	.135**	-.200**	1
	30	TEACHSUP	Teacher support in test language lessons	.158**	.165**	-.060**	-.011**	-.047**	-.009**	.059**	-.009**	-.025**	-.037**	.128**	.099**	-.018**	.087**	.168**	-.024**	.165**	.144**	.219**	.161**	-.071**	.001	-.066**	.100**	.199**	.162**	.114**	-.075**	.193**	1
	31	DIRINS	Teacher-directed instruction	.161**	.159**	-.076**	.004**	-.071**	-.003	.013**	-.073**	-.112**	-.117**	.130**	.088**	.005**	.071**	.147**	-.033**	.190**	.144**	.217**	.112**	-.049**	-.010**	-.098**	.108**	.202**	.120**	.067**	-.036**	.211**	.619**	1
	32	PERFEED	Perceived feedback	.128**	.156**	-.055**	.059**	-.026**	-.005**	.011**	-.033**	-.061**	-.054**	.105**	.136**	-.004**	.121**	.159**	-.002	.180**	.173**	.209**	.146**	-.055**	-.008**	-.008**	.161**	.233**	.087**	.099**	-.005**	.196**	.367**	.386**	1
	33	STIMREAD	Teacher's stimulation of reading engagement perceived by student	.147**	.178**	-.034**	-.051**	.007**	.000	.081**	.035**	.002	-.004**	.191**	.186**	-.037**	.132**	.229**	.013**	.199**	.219**	.270**	.198**	-.024**	-.033**	.006**	.170**	.288**	.119**	.124**	-.063**	.285**	.421**	.453**	.500**	1
	34	ADAPTIVITY	Adaptation of instruction	.131**	.152**	-.041**	-.024**	.006**	-.002	.059**	.034**	.015**	.011**	.131**	.149**	-.038**	.110**	.190**	.003*	.161**	.179**	.215**	.182**	-.014**	-.028**	.023**	.128**	.243**	.115**	.130**	-.080**	.255**	.435**	.385**	.527**	.508**	1
	35	TEACHINT	Perceived teacher's interest	.171**	.203**	-.039**	-.044**	.003*	.007**	.096**	.043**	.033**	.008**	.184**	.193**	-.029**	.148**	.268**	.017**	.223**	.234**	.283**	.237**	-.053**	-.044**	-.008**	.146**	.276**	.168**	.171**	-.093**	.309**	.442**	.383**	.448**	.540**	.486**	1
	36	RATCMP1	Number of available computers per student at modal grade	-.026**	-.029**	.021**	-.001	.038**	.002	-.012**	.032**	.041**	.050**	-.059**	.020**	-.031**	-.010**	-.037**	.022**	-.038**	-.012**	-.021**	.014**	.061**	-.022**	.142**	.004**	.014**	-.011**	.004*	-.009**	.015**	-.032**	-.051**	.018**	-.014**	.009**	-.016**	1
	37	RATCMP2	Proportion of available computers that are connected to the Internet	-.046**	-.038**	.023**	.000	.093**	-.004**	-.021**	.072**	.096**	.105**	-.064**	.007**	-.061**	-.013**	-.023**	.025**	-.076**	-.022**	-.073**	.033**	.160**	-.008**	.239**	-.023**	.008**	-.012**	.047**	-.081**	.002	-.075**	-.105**	-.038**	-.050**	-.016**	-.049**	.091**	1
	38	EDUSHORT	Shortage of educational material	.030**	.014**	-.012**	.009**	-.075**	-.006**	-.061**	-.051**	-.066**	-.066**	.010**	-.038**	.043**	-.021**	-.004**	-.025**	.029**	-.012**	-.003*	-.038**	-.054**	.035**	-.206**	-.024**	-.029**	-.008**	-.027**	.029**	-.011**	.010**	.042**	-.008**	.003*	-.021**	-.001	-.173**	-.197**	1
	39	GINI	country income inequality	-.030**	.036**	.076**	-.011**	-.128**	.030**	.115**	-.049**	-.045**	-.059**	.081**	-.044**	.074**	.050**	.064**	.022**	.047**	.024**	.071**	-.014**	-.158**	.049**	-.258**	.054**	-.075**	.056**	-.050**	.071**	-.094**	.099**	.039**	.007**	.004**	-.002	.056**	-.129**	-.163**	.063**	1
	40	GDP per capita	Gross domestic product per capita	-.084**	-.055**	.045**	.005**	.149**	-.018**	-.017**	.055**	.098**	.133**	-.167**	.040**	-.047**	-.002	-.068**	.048**	-.094**	-.034**	-.052**	.043**	.033**	.037**	.278**	-.016**	-.008**	.033**	.062**	-.038**	-.067**	-.100**	-.185**	-.040**	-.107**	-.047**	-.059**	.258**	.252**	-.228**	-.250**	1
	* p < .05, **p <.01.
